# Supplementary material for: Poly[(μ2-2-amino­pyrimidine-κ2 N 1:N 3)di-μ2-chlorido-mercury(II)]
Source: Acta Crystallogr Sect E Struct Rep Online. 2012 Mar 7;68(Pt 4):m385–6. doi: 10.1107/S1600536812008793 (PMC3343800; doi:10.1107/S1600536812008793)
Supplement: Supplementary file 1 [file e-68-0m385-sup1.cif]

##############################################################################
#                                                                            #
# This CIF contains the data in a paper accepted for publication in          #
# Acta Crystallographica Section E. It conforms to the requirements of       #
# Notes for Authors for Acta Crystallographica Section E, and has been       #
# peer reviewed under the auspices of the IUCr Commission on Journals.       #
#                                                                            #
# Full details of the Crystallographic Information File format               #
# are given in the paper "The Crystallographic Information File (CIF):       #
# a New Standard Archive File for Crystallography" by S. R. Hall, F. H.      #
# Allen and I. D. Brown [Acta Cryst. (1991), A47, 655-685].                  #
#                                                                            #
# The current version of the core CIF dictionary is obtainable from          #
# ftp://ftp.iucr.org/pub/cif_core.dic.                                       #
#                                                                            #
# Software is freely available for graphical display of the structure(s)     #
# in this CIF. For information consult the CIF software page                 #
# http://www.iucr.org/resources/cif/software.                                #
#                                                                            #
# This file may be used for bona fide research purposes within the           #
# scientific community so long as proper attribution is given to the journal # 
# article from which it was obtained.                                        #
#                                                                            #
##############################################################################
data_I
_audit_creation_method     SHELXL-97
_chemical_name_systematic
;
Poly[(\m~2~-2-aminopyrimidine-\k^2^<i>N</i>^1^:<i>N</i>^3^)di-\m~2~-
chlorido-mercury(II)]
;
_chemical_name_common     ?
_chemical_formula_moiety     'C4 H5 Cl2 Hg N3'
_chemical_formula_sum     'C4 H5 Cl2 Hg N3'
_chemical_formula_iupac     '[Hg Cl2 (C4 H5 N3)]'
_chemical_formula_weight     366.60
_chemical_melting_point     ?
_symmetry_cell_setting     monoclinic
_symmetry_space_group_name_H-M     'P 21/m'
_symmetry_space_group_name_Hall     '-P 2yb'
loop_
    _symmetry_equiv_pos_as_xyz
    'x, y, z'
    '-x, y+1/2, -z'
    '-x, -y, -z'
    'x, -y-1/2, z'
_cell_length_a     3.83170(10)
_cell_length_b     14.1366(3)
_cell_length_c     7.0773(2)
_cell_angle_alpha     90.00
_cell_angle_beta     96.814(2)
_cell_angle_gamma     90.00
_cell_volume     380.650(17)
_cell_formula_units_Z     2
_cell_measurement_reflns_used     3794
_cell_measurement_theta_min     2.88
_cell_measurement_theta_max     29.01
_cell_measurement_temperature     294.00(10)
_exptl_crystal_description     needle
_exptl_crystal_colour     colourless
_exptl_crystal_size_max     0.45
_exptl_crystal_size_mid     0.04
_exptl_crystal_size_min     0.02
_exptl_crystal_density_diffrn     3.198
_exptl_crystal_density_meas     ?
_exptl_crystal_density_method     'not measured'
_exptl_crystal_F_000     328
_exptl_absorpt_coefficient_mu     20.840
_exptl_absorpt_correction_type     multi-scan
_exptl_absorpt_process_details
;
(CrysAlis PRO; Agilent, 2011)
;
_exptl_absorpt_correction_T_min     0.160
_exptl_absorpt_correction_T_max     1.000
_diffrn_ambient_temperature     294.00(10)
_diffrn_radiation_type     MoK\a
_diffrn_radiation_wavelength     0.71073
_diffrn_radiation_source     'Enhance (Mo) X-ray Source'
_diffrn_radiation_monochromator     graphite
_diffrn_measurement_device_type     'Oxford Diffraction Xcalibur E'
_diffrn_measurement_method     '\w scans'
_diffrn_detector_area_resol_mean     16.1544
_diffrn_reflns_number     9437
_diffrn_reflns_av_R_equivalents     0.0332
_diffrn_reflns_av_sigmaI/netI     0.0161
_diffrn_reflns_theta_min     2.88
_diffrn_reflns_theta_max     29.01
_diffrn_reflns_theta_full     26.00
_diffrn_measured_fraction_theta_max     0.940
_diffrn_measured_fraction_theta_full     1.000
_diffrn_reflns_limit_h_min     -5
_diffrn_reflns_limit_h_max     4
_diffrn_reflns_limit_k_min     -18
_diffrn_reflns_limit_k_max     19
_diffrn_reflns_limit_l_min     -9
_diffrn_reflns_limit_l_max     9
_diffrn_standards_number     0
_diffrn_standards_interval_count     .
_diffrn_standards_interval_time     .
_diffrn_standards_decay_%     ?
_refine_special_details
;
Refinement of <i>F</i>^2^ against ALL reflections. The weighted <i>R</i>-factor
<i>wR</i> and goodness of fit <i>S</i> are based on <i>F</i>^2^, conventional
<i>R</i>-factors <i>R</i> are based on <i>F</i>, with <i>F</i> set to zero for
negative <i>F</i>^2^. The threshold expression of <i>F</i>^2^ >
\s(<i>F</i>^2^) is used only for calculating <i>R</i>-factors(gt) <i>etc</i>.
and is not relevant to the choice of reflections for refinement.
<i>R</i>-factors based on <i>F</i>^2^ are statistically about twice as large
as those based on <i>F</i>, and <i>R</i>- factors based on ALL data will be
even larger.
;
_reflns_number_total     992
_reflns_number_gt     867
_reflns_threshold_expression     I>2sigma(I)
_refine_ls_structure_factor_coef     Fsqd
_refine_ls_matrix_type     full
_refine_ls_R_factor_all     0.0237
_refine_ls_R_factor_gt     0.0195
_refine_ls_wR_factor_gt     0.0474
_refine_ls_wR_factor_ref     0.0493
_refine_ls_goodness_of_fit_ref     1.122
_refine_ls_restrained_S_all     1.122
_refine_ls_number_reflns     992
_refine_ls_number_parameters     52
_refine_ls_number_restraints     0
_refine_ls_hydrogen_treatment     constr
_refine_ls_weighting_scheme     calc
_refine_ls_weighting_details
         'calc w=1/[\s^2^(Fo^2^)+(0.0245P)^2^+0.3601P] where P=(Fo^2^+2Fc^2^)/3'
_atom_sites_solution_hydrogens     geom
_atom_sites_solution_primary     direct
_atom_sites_solution_secondary     difmap
_refine_ls_shift/su_max     0.000
_refine_ls_shift/su_mean     0.000
_refine_diff_density_max     0.837
_refine_diff_density_min     -1.011
_refine_ls_extinction_method     none
_refine_ls_extinction_coef     ?
loop_
    _atom_type_symbol
    _atom_type_description
    _atom_type_scat_dispersion_real
    _atom_type_scat_dispersion_imag
    _atom_type_scat_source
    'C' 'C' 0.0033 0.0016
                         'International Tables Vol C Tables 4.2.6.8 and 6.1.1.4'
    'H' 'H' 0.0000 0.0000
                         'International Tables Vol C Tables 4.2.6.8 and 6.1.1.4'
    'N' 'N' 0.0061 0.0033
                         'International Tables Vol C Tables 4.2.6.8 and 6.1.1.4'
    'Cl' 'Cl' 0.1484 0.1585
                         'International Tables Vol C Tables 4.2.6.8 and 6.1.1.4'
    'Hg' 'Hg' -2.3894 9.2266
                         'International Tables Vol C Tables 4.2.6.8 and 6.1.1.4'
_computing_data_collection
;
<i>CrysAlis PRO</i> (Agilent, 2011)
;
_computing_cell_refinement
;
<i>CrysAlis PRO</i> (Agilent, 2011)
;
_computing_data_reduction
;
<i>CrysAlis PRO</i> (Agilent, 2011)
;
_computing_structure_solution
;
<i>SHELXS97</i> (Sheldrick, 2008)
;
_computing_structure_refinement
;
<i>SHELXL97</i> (Sheldrick, 2008)
;
_computing_molecular_graphics
;
<i>Mercury</i> (Macrae <i>et al.</i>, 2008)
;
_computing_publication_material
;
<i>publCIF</i> (Westrip, 2010)
;
loop_
    _atom_site_type_symbol
    _atom_site_label
    _atom_site_fract_x
    _atom_site_fract_y
    _atom_site_fract_z
    _atom_site_U_iso_or_equiv
    _atom_site_adp_type
    _atom_site_calc_flag
    _atom_site_refinement_flags
    _atom_site_occupancy
    _atom_site_symmetry_multiplicity
    _atom_site_disorder_assembly
    _atom_site_disorder_group
    Hg Hg1 0.0000 0.5000 0.0000 0.03124(9) Uani d S 1 2 . .
    Cl Cl1 0.4453(2) 0.44666(6) 0.24361(12) 0.02963(19) Uani d . 1 1 . .
    C C1 0.0775(12) 0.7500 0.0879(7) 0.0249(10) Uani d S 1 2 . .
    N N1 0.1926(13) 0.7500 -0.0838(7) 0.0355(10) Uani d S 1 2 . .
    H H1 0.2972 0.6915 -0.1176 0.043 Uiso d R 1 1 . .
    N N2 0.0202(8) 0.6654(2) 0.1677(4) 0.0277(6) Uani d . 1 1 . .
    C C4 -0.1355(15) 0.7500 0.4342(8) 0.0353(12) Uani d S 1 2 . .
    H H4 -0.2054 0.7500 0.5556 0.042 Uiso calc SR 1 2 . .
    C C3 -0.0821(10) 0.6677(3) 0.3413(5) 0.0327(8) Uani d . 1 1 . .
    H H3 -0.1185 0.6107 0.4016 0.039 Uiso calc R 1 1 . .
loop_
    _atom_site_aniso_label
    _atom_site_aniso_U_11
    _atom_site_aniso_U_22
    _atom_site_aniso_U_33
    _atom_site_aniso_U_12
    _atom_site_aniso_U_13
    _atom_site_aniso_U_23
    Hg1 0.02661(13) 0.03241(14) 0.03432(14) 0.00086(7) 0.00197(9) 0.00342(8)
    Cl1 0.0305(4) 0.0297(4) 0.0287(4) 0.0022(3) 0.0036(3) 0.0019(4)
    C1 0.023(2) 0.023(2) 0.028(3) 0.000 0.000(2) 0.000
    N1 0.051(3) 0.022(2) 0.037(3) 0.000 0.017(2) 0.000
    N2 0.0347(16) 0.0219(15) 0.0261(15) -0.0005(12) 0.0014(12) 0.0007(12)
    C4 0.043(3) 0.040(3) 0.024(3) 0.000 0.007(2) 0.000
    C3 0.040(2) 0.029(2) 0.0280(19) -0.0055(16) 0.0025(16) 0.0036(16)
_geom_special_details
;
All e.s.d.'s (except the e.s.d. in the dihedral angle between two l.s. planes)
are estimated using the full covariance matrix. The cell e.s.d.'s are taken
into account individually in the estimation of e.s.d.'s in distances, angles
and torsion angles; correlations between e.s.d.'s in cell parameters are only
used when they are defined by crystal symmetry. An approximate (isotropic)
treatment of cell e.s.d.'s is used for estimating e.s.d.'s involving l.s.
planes.
;
loop_
    _geom_bond_atom_site_label_1
    _geom_bond_atom_site_label_2
    _geom_bond_site_symmetry_2
    _geom_bond_distance
    _geom_bond_publ_flag
    Hg1 Cl1 3_565 2.3987(8) n
    Hg1 Cl1 . 2.3987(8) y
    Hg1 N2 3_565 2.618(3) n
    Hg1 N2 . 2.618(3) y
    Hg1 Cl1 3_665 2.9881(9) n
    Hg1 Cl1 1_455 2.9881(9) y
    Cl1 Hg1 1_655 2.9881(9) n
    C1 N1 . 1.340(6) n
    C1 N2 . 1.352(4) n
    C1 N2 4_575 1.352(4) n
    N1 H1 . 0.9618 n
    N2 C3 . 1.334(5) n
    C4 C3 . 1.364(5) n
    C4 C3 4_575 1.364(5) n
    C4 H4 . 0.9300 n
    C3 H3 . 0.9300 n
loop_
    _geom_angle_atom_site_label_1
    _geom_angle_atom_site_label_2
    _geom_angle_atom_site_label_3
    _geom_angle_site_symmetry_1
    _geom_angle_site_symmetry_3
    _geom_angle
    _geom_angle_publ_flag
    Cl1 Hg1 Cl1 3_565 . 180.00(3) n
    Cl1 Hg1 N2 3_565 3_565 88.55(7) n
    Cl1 Hg1 N2 . 3_565 91.45(7) y
    Cl1 Hg1 N2 3_565 . 91.45(7) n
    Cl1 Hg1 N2 . . 88.55(7) y
    N2 Hg1 N2 3_565 . 180.0 y
    Cl1 Hg1 Cl1 3_565 3_665 90.00(3) n
    Cl1 Hg1 Cl1 . 3_665 90.00(3) n
    N2 Hg1 Cl1 3_565 3_665 87.05(7) n
    N2 Hg1 Cl1 . 3_665 92.95(7) y
    Cl1 Hg1 Cl1 3_565 1_455 90.00(3) n
    Cl1 Hg1 Cl1 . 1_455 90.00(3) y
    N2 Hg1 Cl1 3_565 1_455 92.95(7) n
    N2 Hg1 Cl1 . 1_455 87.05(7) y
    Cl1 Hg1 Cl1 3_665 1_455 180.00(3) n
    Hg1 Cl1 Hg1 . 1_655 90.00(3) n
    N1 C1 N2 . . 117.7(2) n
    N1 C1 N2 . 4_575 117.7(2) n
    N2 C1 N2 . 4_575 124.5(5) n
    C1 N1 H1 . . 114.7 n
    C3 N2 C1 . . 116.3(4) n
    C3 N2 Hg1 . . 116.3(2) n
    C1 N2 Hg1 . . 126.8(3) n
    C3 C4 C3 . 4_575 117.1(5) n
    C3 C4 H4 . . 121.4 n
    C3 C4 H4 4_575 . 121.4 n
    N2 C3 C4 . . 122.9(4) n
    N2 C3 H3 . . 118.6 n
    C4 C3 H3 . . 118.6 n
loop_
    _geom_hbond_atom_site_label_D
    _geom_hbond_atom_site_label_H
    _geom_hbond_atom_site_label_A
    _geom_hbond_site_symmetry_A
    _geom_hbond_distance_DH
    _geom_hbond_distance_HA
    _geom_hbond_distance_DA
    _geom_hbond_angle_DHA
    N1 H1 Cl1 3_665 0.96 2.41 3.363(3) 173
_iucr_refine_instructions_details
;
TITL z15 in P2(1)/m
CELL 0.71073   3.8317  14.1366   7.0773  90.000  96.814  90.000
ZERR    2.00   0.0001   0.0003   0.0002   0.000   0.002   0.000
LATT  1
SYMM -X, 0.5+Y, -Z
SFAC C H N CL HG
UNIT 8 10 6 4 2
L.S. 20
BOND $h
FMAP 2
PLAN 20
EQIV $1 1-X, 1-Y, -Z
HTAB N1 H1
HTAB H1 CL1_$1
HTAB N1 CL1_$1
Acta 52
WGHT    0.024500    0.360100
FVAR       0.45608
HG1   5    0.000000    0.500000    0.000000    10.50000    0.02661    0.03241 =
         0.03432    0.00342    0.00197    0.00086
CL1   4    0.445270    0.446664    0.243605    11.00000    0.03048    0.02972 =
         0.02872    0.00194    0.00361    0.00223
C1    1    0.077472    0.750000    0.087864    10.50000    0.02314    0.02307 =
         0.02782    0.00000    0.00038    0.00000
N1    3    0.192551    0.750000   -0.083755    10.50000    0.05083    0.02182 =
         0.03669    0.00000    0.01748    0.00000
AFIX   3
H1    2    0.297231    0.691500   -0.117645    11.00000   -1.20000
AFIX   0
N2    3    0.020205    0.665351    0.167655    11.00000    0.03466    0.02188 =
         0.02609    0.00069    0.00141   -0.00054
C4    1   -0.135492    0.750000    0.434195    10.50000    0.04306    0.03974 =
         0.02373    0.00000    0.00711    0.00000
AFIX  43
H4    2   -0.205352    0.750000    0.555633    10.50000   -1.20000
AFIX   0
C3    1   -0.082051    0.667690    0.341294    11.00000    0.04041    0.02925 =
         0.02805    0.00359    0.00248   -0.00551
AFIX  43
H3    2   -0.118496    0.610711    0.401646    11.00000   -1.20000
HKLF 4
;
data_global
_journal_date_recd_electronic     2012-02-08
_journal_date_accepted     2012-02-27
_journal_name_full     'Acta Crystallographica, Section E'
_journal_year     2012
_journal_volume     68
_journal_issue      4
_journal_page_first     m385
_journal_page_last     m386
_journal_paper_category     QM
_journal_paper_doi     10.1107/S1600536812008793
_journal_coeditor_code     GK2458
_publ_contact_author
;
Eshtiagh-Hosseini, Hossein
Departmentof Chemistry
School of Sciences, Ferdowsi University
Mashhad 917791436
Iran
;
_publ_contact_author_email     heshtiagh@um.ac.ir
_publ_section_title
;\
Poly[(\m~2~-2-aminopyrimidine-\k^2^<i>N</i>^1^:<i>N</i>^3^)di-\m~2~-chlorido-\
mercury(II)]
;
loop_
    _publ_author_name
    _publ_author_footnote
    _publ_author_address
    'Eshtiagh-Hosseini, Hossein' .
;
Department of Chemistry, Ferdowsi University of Mashhad
917791436 Mashhad,
Iran
;
    'Yousefi, Zakieh' .
;
Department of Chemistry, Ferdowsi University of Mashhad
917791436 Mashhad
Iran
;
    'Janiak, Agnieszka' .
;
Faculty of Chemistry
Adam Mickiewicz University
Grunwaldzka 6
60-780 Pozna\'n
Poland
;
