# Supplementary material for: Poly[(μ2-2-amino­pyrimidine-κ2 N 1:N 3)di-μ2-chlorido-mercury(II)]
Source: Acta Crystallogr Sect E Struct Rep Online. 2012 Mar 7;68(Pt 4):m385–6. doi: 10.1107/S1600536812008793 (PMC3343800; doi:10.1107/S1600536812008793)
Supplement: Supplementary file 2 [file e-68-0m385-Isup2.hkl]

# 
# h,k,l, Fc-squared, Fo-squared, sigma(Fo-squared) and status flag 
# 
data_I
_shelx_title ' z15 in P2(1)/m' 
_shelx_refln_list_code          4 
_shelx_F_calc_maximum      170.32 
_exptl_crystal_F_000       328.00 
_reflns_d_resolution_high  0.7327 
 
loop_ 
 _symmetry_equiv_pos_as_xyz 
 'x, y, z' 
 '-x, y+1/2, -z' 
 '-x, -y, -z' 
 'x, -y-1/2, z' 
 
_cell_length_a     3.8317 
_cell_length_b    14.1366 
_cell_length_c     7.0773 
_cell_angle_alpha  90.000 
_cell_angle_beta   96.814 
_cell_angle_gamma  90.000 
 
_shelx_F_squared_multiplier     1.000 
 
loop_ 
 _refln_index_h 
 _refln_index_k 
 _refln_index_l 
 _refln_F_squared_calc 
 _refln_F_squared_meas 
 _refln_F_squared_sigma 
 _refln_observed_status 
   1   0   0    20325.95    18084.43     91.55 o 
   2   0   0    21349.21    19775.66    160.31 o 
   3   0   0     4293.33     4291.21     50.10 o 
   4   0   0     2802.34     2842.05     56.14 o 
   1   1   0       13.21       29.11      1.23 o 
   2   1   0       24.62       33.35      1.76 o 
   3   1   0       71.13       67.87      3.34 o 
   4   1   0       29.86       25.41      5.22 o 
   0   2   0    19057.03    18299.94    150.38 o 
   1   2   0     4124.05     4051.88     21.21 o 
   2   2   0    14348.79    13767.24     65.70 o 
   3   2   0     4291.92     4223.61     38.19 o 
   4   2   0     2758.21     2793.58     39.30 o 
   1   3   0      462.99      513.96      5.80 o 
   2   3   0      227.28      237.97      5.45 o 
   3   3   0      265.08      256.87      7.50 o 
   4   3   0      127.88      130.84      8.51 o 
   0   4   0    23870.19    22619.63    220.80 o 
   1   4   0    12165.13    12025.04     67.60 o 
   2   4   0     8584.71     8306.49     45.96 o 
   3   4   0     3626.46     3632.04     29.16 o 
   4   4   0     2036.99     2108.44     32.27 o 
   1   5   0       32.18       35.96      1.91 o 
   2   5   0      635.15      630.82      9.42 o 
   3   5   0      207.83      213.61      7.43 o 
   4   5   0      229.74      224.34     11.25 o 
   0   6   0    11191.33    11611.55    142.65 o 
   1   6   0    17623.22    17069.92    115.98 o 
   2   6   0     8156.21     8044.29     45.68 o 
   3   6   0     5623.26     5453.52     39.53 o 
   4   6   0     2051.13     2037.16     32.80 o 
   1   7   0      151.53      176.56      4.50 o 
   2   7   0       51.83       53.66      3.33 o 
   3   7   0      158.84      169.99      7.26 o 
   4   7   0       62.64       56.45      6.43 o 
   0   8   0     5298.44     5626.39     65.84 o 
   1   8   0    13554.58    13328.84     68.69 o 
   2   8   0     2820.83     2808.89     23.89 o 
   3   8   0     3375.53     3420.60     32.80 o 
   4   8   0     1189.61     1182.19     26.45 o 
   1   9   0        7.45       10.60      2.62 o 
   2   9   0       23.14       22.58      2.62 o 
   3   9   0        0.25        5.46      3.03 o 
   4   9   0        7.75        5.54      4.48 o 
   0  10   0     1367.20     1489.60     39.69 o 
   1  10   0     7153.74     7070.94     67.84 o 
   2  10   0     1884.45     1861.63     19.84 o 
   3  10   0     2938.72     2952.03     31.49 o 
   4  10   0      940.16      948.32     23.88 o 
   1  11   0       10.19       26.26      5.02 o 
   2  11   0       39.12       33.57      3.44 o 
   3  11   0       59.02       66.54      8.27 o 
   4  11   0       18.55       36.50      9.94 o 
   0  12   0     4811.09     5038.95     78.18 o 
   1  12   0     7387.25     7439.64     71.37 o 
   2  12   0     2271.83     2263.35     32.00 o 
   3  12   0     1958.58     2019.30     45.51 o 
   4  12   0      666.99      612.90     79.64 o 
   1  13   0       48.31       44.56      5.36 o 
   2  13   0       73.93       63.18      5.52 o 
   3  13   0       85.92       89.60      9.36 o 
   0  14   0     1483.71     1513.01     49.46 o 
   1  14   0     1610.73     1678.18     36.11 o 
   2  14   0     1426.31     1384.76     29.00 o 
   3  14   0     1047.19     1044.51     32.41 o 
   1  15   0       11.51       14.98      6.14 o 
   2  15   0       51.30       52.13      6.51 o 
   3  15   0       63.67       83.84     35.09 o 
   0  16   0     2216.83     2313.89     53.01 o 
   1  16   0      817.54      881.67     29.52 o 
   2  16   0     1053.62      987.37     31.21 o 
   1  17   0       18.22       11.31      6.07 o 
   2  17   0        0.21       10.86     14.47 o 
   0  18   0     1559.95     1752.28     91.50 o 
   1  18   0      448.41      449.33     34.92 o 
  -4   0   1     1593.14     1620.48     42.82 o 
  -3   0   1     9480.59     9119.98     72.02 o 
  -2   0   1     6478.27     6469.84     33.36 o 
  -1   0   1    20595.50    18210.46    193.72 o 
   0   0   1    26256.43    21019.22    299.14 o 
   1   0   1    16640.08    16247.22     68.54 o 
   2   0   1    17166.29    16368.87     62.65 o 
   3   0   1     3252.53     3239.83     37.79 o 
   4   0   1     4093.40     3934.30     73.75 o 
  -4   1   1        8.20        0.92      4.42 o 
  -3   1   1       10.11       12.00      2.44 o 
  -2   1   1       82.66       85.25      2.34 o 
  -1   1   1      461.21      522.73      4.50 o 
   0   1   1      262.04      301.22      4.36 o 
   1   1   1     4799.79     5082.44     19.20 o 
   2   1   1      472.70      522.28      6.85 o 
   3   1   1      184.51      188.84      6.54 o 
   4   1   1        3.96       16.97      7.32 o 
  -4   2   1     1241.73     1267.59     26.69 o 
  -3   2   1     7379.96     7208.57     59.41 o 
  -2   2   1     7889.61     7777.85     40.26 o 
  -1   2   1    21393.13    19365.21    110.29 o 
   0   2   1    18398.35    17446.02     51.55 o 
   1   2   1    10577.08    10530.08     31.25 o 
   2   2   1    12686.32    12291.26     67.01 o 
   3   2   1     3044.52     3071.57     26.58 o 
   4   2   1     3331.94     3333.83     47.07 o 
  -4   3   1        3.29        1.45      4.74 o 
  -3   3   1      135.65      135.66      5.46 o 
  -2   3   1      259.29      257.74      5.02 o 
  -1   3   1     2714.01     2935.07     22.89 o 
   0   3   1     2129.24     2381.00     36.03 o 
   1   3   1      368.54      403.98      3.82 o 
   2   3   1      906.08      930.56      8.84 o 
   3   3   1       44.36       40.08      3.58 o 
   4   3   1        0.15        7.76      5.47 o 
  -4   4   1     2039.56     2081.54     34.49 o 
  -3   4   1     5498.90     5516.28     41.77 o 
  -2   4   1     8165.43     7854.09     36.79 o 
  -1   4   1    15424.95    14815.58     83.50 o 
   0   4   1    19315.02    19097.40    147.72 o 
   1   4   1    14166.45    14130.99     36.24 o 
   2   4   1     8948.17     8794.06     38.65 o 
   3   4   1     3553.91     3579.67     30.87 o 
   4   4   1     2084.55     2145.26     34.49 o 
  -4   5   1       16.21       16.87      4.73 o 
  -3   5   1       70.01       72.06      5.50 o 
  -2   5   1     1247.25     1251.97     12.97 o 
  -1   5   1      189.47      171.28      4.21 o 
   0   5   1     4413.12     5046.66     84.30 o 
   1   5   1      904.15      979.90      9.36 o 
   2   5   1      508.97      507.17      7.50 o 
   3   5   1       42.09       48.23      4.38 o 
   4   5   1       22.57       28.73      5.38 o 
  -4   6   1     2266.32     2342.29     33.24 o 
  -3   6   1     3030.35     3035.47     34.73 o 
  -2   6   1     8778.30     8551.48     37.64 o 
  -1   6   1     9980.24     9967.26     57.74 o 
   0   6   1    11962.38    12195.09    173.53 o 
   1   6   1    11848.47    11799.95     44.57 o 
   2   6   1     6195.08     6188.17     28.65 o 
   3   6   1     5264.24     5123.03     39.54 o 
   4   6   1     1538.79     1491.60     27.55 o 
  -4   7   1        5.77       13.84      4.62 o 
  -3   7   1       93.82       98.29      6.97 o 
  -2   7   1       21.39       23.26      2.57 o 
  -1   7   1     1720.27     1797.94     17.02 o 
   0   7   1      110.81      104.10      3.39 o 
   1   7   1      743.84      758.08      9.28 o 
   2   7   1      115.75      119.76      4.36 o 
   3   7   1      114.34      124.12      6.80 o 
   4   7   1        5.29       19.19      5.13 o 
  -4   8   1     2429.48     2452.72     33.94 o 
  -3   8   1     1846.18     1873.39     23.18 o 
  -2   8   1     7393.23     7229.09     45.76 o 
  -1   8   1     6767.33     6720.79     70.15 o 
   0   8   1     9406.60     9193.80    150.45 o 
   1   8   1    10016.02     9845.16     39.42 o 
   2   8   1     3242.52     3245.47     25.93 o 
   3   8   1     4022.83     4031.02     36.43 o 
   4   8   1      625.55      663.30     18.95 o 
  -4   9   1        2.71        8.24      5.16 o 
  -3   9   1        0.54        5.15      3.00 o 
  -2   9   1       35.45       42.09      3.90 o 
  -1   9   1        0.96        2.93      2.15 o 
   0   9   1        1.03        9.54      3.04 o 
   1   9   1      165.84      177.98      5.19 o 
   2   9   1       42.45       43.51      3.97 o 
   3   9   1       33.09       40.32      4.96 o 
   4   9   1        0.16       12.37      5.20 o 
  -4  10   1     1593.74     1573.19     31.66 o 
  -3  10   1     1116.33     1125.17     20.33 o 
  -2  10   1     5363.39     5220.35     58.68 o 
  -1  10   1     4223.35     4177.07     34.77 o 
   0  10   1     5223.47     5123.86     51.68 o 
   1  10   1     5832.27     5861.70     48.37 o 
   2  10   1     2107.64     2117.65     25.04 o 
   3  10   1     3270.69     3281.67     38.22 o 
   4  10   1      511.59      517.01     22.29 o 
  -4  11   1        1.04        1.91      6.66 o 
  -3  11   1       14.25       26.23      6.19 o 
  -2  11   1       48.16       50.51      3.98 o 
  -1  11   1      172.02      172.37      5.51 o 
   0  11   1        8.23        5.33      4.48 o 
   1  11   1      597.20      622.61     15.87 o 
   2  11   1       26.18       25.25      4.09 o 
   3  11   1       58.31       65.40      7.32 o 
   4  11   1        0.60        8.59     17.72 o 
  -4  12   1     1196.43     1211.63     72.57 o 
  -3  12   1     1111.26     1122.52     36.06 o 
  -2  12   1     3031.40     2999.69     46.75 o 
  -1  12   1     3073.98     3114.34     44.02 o 
   0  12   1     4267.63     4382.59     49.44 o 
   1  12   1     4500.28     4456.03     46.79 o 
   2  12   1     2075.44     2080.08     44.67 o 
   3  12   1     2033.56     2035.29     39.63 o 
  -3  13   1       41.50       55.12      8.38 o 
  -2  13   1      116.37      117.05      8.44 o 
  -1  13   1      184.62      178.56     10.47 o 
   0  13   1      684.84      752.39     21.27 o 
   1  13   1        1.12       11.08      4.18 o 
   2  13   1      483.93      473.91     16.99 o 
   3  13   1        3.14        6.85      7.23 o 
  -3  14   1      915.11      935.06     29.23 o 
  -2  14   1     1640.74     1596.29     30.17 o 
  -1  14   1     2207.93     2251.11     56.00 o 
   0  14   1     2176.19     2291.67     61.96 o 
   1  14   1     1805.28     1834.51     31.77 o 
   2  14   1     1420.73     1377.54     36.29 o 
   3  14   1      858.67      874.14     59.01 o 
  -3  15   1       14.33       22.77     11.78 o 
  -2  15   1      138.79      129.98      9.36 o 
  -1  15   1       84.85       90.37      9.62 o 
   0  15   1      215.19      226.88     15.30 o 
   1  15   1      227.88      219.52     12.99 o 
   2  15   1       36.65       45.99      8.06 o 
  -2  16   1      667.86      693.84     23.54 o 
  -1  16   1     1413.85     1478.90     33.68 o 
   0  16   1     1531.33     1628.54     45.78 o 
   1  16   1     1107.77     1103.33     31.74 o 
   2  16   1     1145.53     1108.14     51.47 o 
  -2  17   1        0.67        6.93      8.82 o 
  -1  17   1      119.66      121.70      9.96 o 
   0  17   1        6.62       15.14      6.62 o 
   1  17   1       39.13       37.42      8.26 o 
  -1  18   1      829.26      836.98     53.81 o 
   0  18   1      714.50      784.50     41.55 o 
   1  18   1      503.57      448.63     50.96 o 
  -5   0   2     1003.69     1084.28    106.68 o 
  -4   0   2     2339.65     2306.29     52.62 o 
  -3   0   2     8188.01     8178.68     55.16 o 
  -2   0   2     5879.83     5940.21     47.59 o 
  -1   0   2    29008.53    26213.70    214.11 o 
   0   0   2     6561.83     6816.22     43.14 o 
   1   0   2    21705.88    20871.73    123.70 o 
   2   0   2     2783.18     2825.63     43.26 o 
   3   0   2     3750.46     3760.19     79.97 o 
   4   0   2     1309.73     1327.24     42.43 o 
  -5   1   2        6.18        4.20     14.41 o 
  -4   1   2       58.77       48.33      6.50 o 
  -3   1   2        1.76        2.58      2.16 o 
  -2   1   2      256.73      277.86      5.01 o 
  -1   1   2       12.66       18.95      1.65 o 
   0   1   2       95.31      117.21      3.15 o 
   1   1   2      130.82      148.85      3.63 o 
   2   1   2       15.52       17.56      1.97 o 
   3   1   2      178.36      169.91      6.61 o 
   4   1   2        0.12        9.63      6.65 o 
  -5   2   2      852.16      844.61     86.39 o 
  -4   2   2     1753.02     1778.06     33.26 o 
  -3   2   2     5837.22     5673.34     51.33 o 
  -2   2   2     5422.76     5509.42     28.77 o 
  -1   2   2    23380.05    21951.38     91.03 o 
   0   2   2     7153.81     7303.63     52.29 o 
   1   2   2    21684.28    20754.35     79.47 o 
   2   2   2     7320.62     7315.13     37.84 o 
   3   2   2     6736.36     6555.09     45.87 o 
   4   2   2     2255.98     2252.42     37.48 o 
  -5   3   2       30.88       21.14     16.20 o 
  -4   3   2      143.34      147.57     10.19 o 
  -3   3   2      325.73      327.14      9.63 o 
  -2   3   2      111.37      113.79      4.50 o 
  -1   3   2       55.66       55.65      2.78 o 
   0   3   2       12.38       22.13      3.68 o 
   1   3   2      169.01      187.94      3.52 o 
   2   3   2      438.82      441.74      8.58 o 
   3   3   2      171.04      183.81      7.25 o 
   4   3   2      113.27      113.39     10.23 o 
  -5   4   2      805.72      776.17     83.07 o 
  -4   4   2     1963.92     2052.98     35.93 o 
  -3   4   2     4855.81     4849.62     43.07 o 
  -2   4   2     7179.19     7133.02     37.09 o 
  -1   4   2    15995.33    15531.83     84.22 o 
   0   4   2    16325.87    16405.97    152.43 o 
   1   4   2    17006.04    16894.90     91.53 o 
   2   4   2     6992.33     6962.60     48.49 o 
   3   4   2     3938.77     3925.43     38.09 o 
   4   4   2     1624.60     1636.68     35.43 o 
  -5   5   2      148.69      119.95     36.01 o 
  -4   5   2       97.93      111.92      9.24 o 
  -3   5   2      241.80      242.47      8.68 o 
  -2   5   2      319.23      338.27      8.17 o 
  -1   5   2      144.46      162.02      5.96 o 
   0   5   2       68.05       96.09      3.78 o 
   1   5   2      171.82      184.76      4.38 o 
   2   5   2      267.37      264.68      6.33 o 
   3   5   2      270.71      274.41     10.91 o 
   4   5   2      168.42      173.78     12.46 o 
  -4   6   2     1876.55     1982.28     37.94 o 
  -3   6   2     3200.58     3283.75     35.87 o 
  -2   6   2     8050.63     7739.67     50.28 o 
  -1   6   2     5722.75     5720.33     66.13 o 
   0   6   2     9921.82     9729.68    110.18 o 
   1   6   2     4356.51     4281.06     31.55 o 
   2   6   2     5797.61     5733.92     44.60 o 
   3   6   2     2662.43     2708.93     33.33 o 
   4   6   2     1399.17     1415.34     32.56 o 
  -4   7   2      123.08      133.42     10.85 o 
  -3   7   2      114.55      111.57      6.90 o 
  -2   7   2       85.30       89.14      4.77 o 
  -1   7   2        2.20        6.28      2.67 o 
   0   7   2       28.22       36.81      2.56 o 
   1   7   2      170.52      165.81      5.32 o 
   2   7   2       75.83       87.61      4.46 o 
   3   7   2      166.96      183.55      9.08 o 
   4   7   2       18.57       26.21      8.11 o 
  -4   8   2     1559.61     1587.72     28.37 o 
  -3   8   2     1967.88     1977.52     28.09 o 
  -2   8   2     7483.36     7444.98     50.73 o 
  -1   8   2     4234.14     4322.56     38.69 o 
   0   8   2    15835.37    15630.11    106.96 o 
   1   8   2     4644.39     4670.81     29.21 o 
   2   8   2     6675.71     6610.44     61.02 o 
   3   8   2     1790.67     1810.51     27.90 o 
   4   8   2     1137.51     1165.53     30.41 o 
  -4   9   2        0.78        4.90      4.34 o 
  -3   9   2        2.87        6.15      3.82 o 
  -2   9   2       26.27       29.10      4.04 o 
  -1   9   2        0.25        4.86      2.85 o 
   0   9   2        1.05        3.60      1.51 o 
   1   9   2       17.78       24.05      2.86 o 
   2   9   2       17.83       24.71      4.16 o 
   3   9   2       26.66       35.70      5.20 o 
   4   9   2        0.47       11.72      7.27 o 
  -4  10   2     1034.28     1049.79     26.02 o 
  -3  10   2     1194.00     1201.81     24.41 o 
  -2  10   2     5381.68     5286.16     55.33 o 
  -1  10   2     2218.08     2250.36     40.48 o 
   0  10   2     8966.09     8674.36     32.24 o 
   1  10   2     2440.14     2441.81     23.35 o 
   2  10   2     5517.19     5501.35     71.27 o 
   3  10   2     1813.48     1811.44     33.37 o 
   4  10   2     1174.69     1181.93     71.06 o 
  -4  11   2       40.13       42.16     12.05 o 
  -3  11   2        4.99        9.49      5.43 o 
  -2  11   2       70.79       58.39      5.13 o 
  -1  11   2       12.66       12.81      4.13 o 
   0  11   2        9.41       10.72      3.58 o 
   1  11   2       34.84       29.66      3.67 o 
   2  11   2       11.44       17.54      4.02 o 
   3  11   2       71.14       66.96      8.10 o 
   4  11   2       12.95       24.18     18.03 o 
  -4  12   2      934.93      907.27     76.82 o 
  -3  12   2     1231.20     1220.66     33.02 o 
  -2  12   2     3294.51     3275.45     47.50 o 
  -1  12   2     1974.68     1982.36     35.56 o 
   0  12   2     4889.28     4984.42    137.21 o 
   1  12   2     1578.02     1556.24     24.59 o 
   2  12   2     2043.97     2068.82     45.92 o 
   3  12   2      568.61      589.88     23.51 o 
  -3  13   2      150.66      138.75     12.01 o 
  -2  13   2       17.41       19.33      5.95 o 
  -1  13   2       26.30       29.17      5.02 o 
   0  13   2        4.24        4.46      4.02 o 
   1  13   2        6.34        9.97      4.43 o 
   2  13   2      242.84      234.77     14.49 o 
   3  13   2        9.36       12.69      9.67 o 
  -3  14   2      729.72      756.50     33.14 o 
  -2  14   2     1348.29     1339.21     32.39 o 
  -1  14   2     1792.49     1850.21     47.76 o 
   0  14   2     2007.16     2014.96     36.39 o 
   1  14   2     1871.92     1833.30     37.95 o 
   2  14   2     1689.22     1664.14     43.64 o 
   3  14   2      997.16      943.90     87.90 o 
  -3  15   2       32.09       49.21     15.07 o 
  -2  15   2       44.17       37.38      6.51 o 
  -1  15   2       33.02       36.76      6.09 o 
   0  15   2       21.73       18.76      5.94 o 
   1  15   2       11.40       22.41      6.32 o 
   2  15   2       48.05       51.34      9.88 o 
  -2  16   2      636.81      620.92     28.10 o 
  -1  16   2     1819.85     1902.14     36.47 o 
   0  16   2     1027.01     1033.84     31.86 o 
   1  16   2     1838.31     1781.20     41.40 o 
  -2  17   2        3.27        9.55      8.36 o 
  -1  17   2        1.80        4.89      6.07 o 
   0  17   2        0.11       11.74     10.09 o 
   1  17   2        0.52       -8.94     22.33 o 
  -1  18   2     1019.15     1047.64     95.76 o 
   0  18   2      184.60      155.30     23.41 o 
   1  18   2      781.00      711.22     66.78 o 
  -4   0   3     3319.55     3335.27     65.61 o 
  -3   0   3     2183.64     2213.80     38.69 o 
  -2   0   3     9121.52     8738.20    101.91 o 
  -1   0   3     7114.75     7090.67     41.64 o 
   0   0   3    10589.77    11147.10     61.36 o 
   1   0   3    14955.27    15057.87    147.99 o 
   2   0   3     3848.04     3959.92     43.91 o 
   3   0   3     4941.98     4918.02     75.89 o 
   4   0   3      550.53      589.89     26.80 o 
  -4   1   3        7.02        6.58      4.93 o 
  -3   1   3        2.99       -0.53      3.60 o 
  -2   1   3      432.03      464.91      7.70 o 
  -1   1   3        1.09        1.93      2.53 o 
   0   1   3      352.04      438.04      8.38 o 
   1   1   3       63.98       71.08      2.93 o 
   2   1   3       31.60       29.23      2.19 o 
   3   1   3       42.48       56.06      6.34 o 
   4   1   3       20.75       37.22      7.36 o 
  -4   2   3     2807.77     2860.41     45.38 o 
  -3   2   3     2663.05     2648.75     28.40 o 
  -2   2   3    10886.02    10586.91     63.92 o 
  -1   2   3    12348.89    12483.07     73.03 o 
   0   2   3    12918.54    13130.22     59.64 o 
   1   2   3    12028.48    12317.44     64.73 o 
   2   2   3     4357.73     4443.14     36.03 o 
   3   2   3     5518.92     5455.06     62.29 o 
   4   2   3     1156.47     1168.92     30.72 o 
  -4   3   3       29.21       31.64      6.91 o 
  -3   3   3      115.62      108.69      6.45 o 
  -2   3   3      271.16      253.41      8.17 o 
  -1   3   3     1028.61     1063.79     12.62 o 
   0   3   3     1059.40     1115.19     21.77 o 
   1   3   3      825.57      845.72     13.30 o 
   2   3   3      116.59      121.59      5.84 o 
   3   3   3       28.33       40.17      5.98 o 
   4   3   3        9.14       24.84      6.13 o 
  -4   4   3     2521.09     2534.55     40.89 o 
  -3   4   3     3978.87     3982.41     35.54 o 
  -2   4   3     7312.49     7287.55     40.27 o 
  -1   4   3     8522.24     8462.02     52.32 o 
   0   4   3    10512.75    10614.02    130.01 o 
   1   4   3    10348.93    10226.42     44.16 o 
   2   4   3     5602.35     5529.46     38.48 o 
   3   4   3     3412.60     3389.89     50.26 o 
   4   4   3     1183.00     1222.23     33.12 o 
  -4   5   3        0.06        2.29      5.04 o 
  -3   5   3      215.58      223.21      8.92 o 
  -2   5   3      404.95      409.76      9.54 o 
  -1   5   3     1026.33     1070.25     15.60 o 
   0   5   3     1382.16     1433.47     17.30 o 
   1   5   3      257.29      243.87      5.69 o 
   2   5   3      710.30      736.67     12.43 o 
   3   5   3        0.21        9.33      5.41 o 
   4   5   3       10.30       26.14      7.05 o 
  -4   6   3      712.90      742.02     22.52 o 
  -3   6   3     2940.72     2909.31     32.01 o 
  -2   6   3     4324.44     4332.31     32.03 o 
  -1   6   3     8574.89     8561.41     60.97 o 
   0   6   3     8606.11     8642.97     55.25 o 
   1   6   3     5299.28     5285.41     30.23 o 
   2   6   3     4981.43     5008.15     35.08 o 
   3   6   3     1778.13     1865.01     70.10 o 
   4   6   3     1427.79     1436.31     33.82 o 
  -4   7   3       51.66       53.64      7.48 o 
  -3   7   3       11.73       17.52      4.09 o 
  -2   7   3      294.82      295.56     10.07 o 
  -1   7   3      238.41      246.84      8.02 o 
   0   7   3      422.17      448.48     14.14 o 
   1   7   3      473.69      473.45     11.92 o 
   2   7   3       27.32       24.69      3.95 o 
   3   7   3       49.73       57.35     11.32 o 
   4   7   3        2.05        5.61      9.17 o 
  -4   8   3      891.57      913.08     27.03 o 
  -3   8   3     4140.38     4073.09     43.30 o 
  -2   8   3     2829.34     2874.85     33.53 o 
  -1   8   3     5860.26     5829.84     64.99 o 
   0   8   3     6610.64     6642.84     59.85 o 
   1   8   3     4283.88     4262.08     31.95 o 
   2   8   3     5496.75     5326.85     42.66 o 
   3   8   3     1100.97     1167.28     33.47 o 
  -4   9   3        0.04        8.12      6.49 o 
  -3   9   3        0.12        9.52      4.46 o 
  -2   9   3       36.89       28.60      3.99 o 
  -1   9   3        0.71       -0.82      5.45 o 
   0   9   3       56.38       59.11      4.87 o 
   1   9   3       12.20       13.02      3.04 o 
   2   9   3       59.85       66.56      5.41 o 
   3   9   3        1.59        3.59      6.29 o 
  -4  10   3      381.95      402.62     27.25 o 
  -3  10   3     2615.38     2576.48     36.08 o 
  -2  10   3     2247.86     2192.02     34.45 o 
  -1  10   3     5265.97     5243.59     64.23 o 
   0  10   3     4971.58     4932.09     95.59 o 
   1  10   3     2706.21     2648.41     29.27 o 
   2  10   3     3880.32     3716.97     40.78 o 
   3  10   3      899.20      927.41     31.66 o 
  -3  11   3        0.58        9.64      5.21 o 
  -2  11   3      132.52      114.24      9.59 o 
  -1  11   3       60.33       78.35      7.83 o 
   0  11   3       85.73       79.38      5.46 o 
   1  11   3      107.00      103.29      6.13 o 
   2  11   3        2.70        3.94      4.37 o 
   3  11   3       41.25       28.45      7.87 o 
  -3  12   3     1493.02     1465.93     34.66 o 
  -2  12   3     1233.47     1289.65     29.43 o 
  -1  12   3     2350.98     2423.03     38.56 o 
   0  12   3     2684.71     2626.48     43.75 o 
   1  12   3     2045.08     1996.75     32.43 o 
   2  12   3     2091.94     2019.62     39.44 o 
   3  12   3      518.10      559.17     38.32 o 
  -3  13   3      100.02      100.69     12.69 o 
  -2  13   3       16.17       24.39      5.69 o 
  -1  13   3      417.54      389.05     17.42 o 
   0  13   3      120.96      120.18      9.45 o 
   1  13   3      246.64      240.14     12.03 o 
   2  13   3       35.11       45.16      8.19 o 
   3  13   3       10.09       12.18     13.34 o 
  -3  14   3      745.56      791.50    101.49 o 
  -2  14   3     1358.39     1384.14     33.12 o 
  -1  14   3     1870.03     1844.46     38.49 o 
   0  14   3     1751.27     1748.88     35.51 o 
   1  14   3     1455.98     1435.14     30.11 o 
   2  14   3     1056.39     1053.59     34.07 o 
  -2  15   3       87.56       83.95      9.51 o 
  -1  15   3      136.08      147.66     10.87 o 
   0  15   3      124.69      136.44     11.23 o 
   1  15   3      120.49      108.23     10.09 o 
   2  15   3       36.77       38.21     13.02 o 
  -2  16   3      934.51      939.96     47.80 o 
  -1  16   3      828.41      826.63     28.59 o 
   0  16   3      997.43      972.63     27.83 o 
   1  16   3     1263.49     1191.17     32.46 o 
  -1  17   3       41.95       37.64     24.18 o 
   0  17   3       10.37       12.99     10.07 o 
   1  17   3       85.17       75.38     22.98 o 
   0  18   3      518.94      607.86     65.53 o 
  -4   0   4     1945.53     1920.91     51.15 o 
  -3   0   4     1991.77     1926.64     38.04 o 
  -2   0   4     8506.79     8209.21     92.51 o 
  -1   0   4     1981.96     1972.57     26.16 o 
   0   0   4    12049.30    12904.86    286.63 o 
   1   0   4     2824.36     2888.07     57.80 o 
   2   0   4     6572.52     6510.44    126.17 o 
   3   0   4     1969.07     2003.78     45.60 o 
   4   0   4     1285.11     1301.29     98.89 o 
  -4   1   4       38.52       32.78      6.16 o 
  -3   1   4       18.39       13.41      3.60 o 
  -2   1   4       11.98        5.39      3.49 o 
  -1   1   4        0.19        3.05      2.31 o 
   0   1   4       39.01       40.48      3.56 o 
   1   1   4       95.15       95.34      3.94 o 
   2   1   4       37.27       40.16      5.83 o 
   3   1   4       20.59       25.14      5.01 o 
   4   1   4        2.54        6.23     40.84 o 
  -4   2   4     1788.24     1868.18     37.34 o 
  -3   2   4     2115.04     2105.82     28.35 o 
  -2   2   4     8834.08     8452.21     91.33 o 
  -1   2   4     5749.21     5987.90     49.92 o 
   0   2   4    16870.92    16883.51    175.08 o 
   1   2   4     4997.90     5160.45     43.98 o 
   2   2   4     6709.91     7092.31     69.34 o 
   3   2   4     2204.28     2243.83     35.73 o 
   4   2   4     1189.98     1161.30     45.32 o 
  -4   3   4      106.25      106.00      9.80 o 
  -3   3   4       72.10       80.63      5.97 o 
  -2   3   4      256.55      254.02      6.63 o 
  -1   3   4        7.07        8.70      2.49 o 
   0   3   4       95.59      111.43      5.87 o 
   1   3   4       43.80       41.25      2.74 o 
   2   3   4      195.49      213.77      7.91 o 
   3   3   4      151.19      159.77     10.18 o 
   4   3   4       89.79       96.00     14.64 o 
  -4   4   4     1826.07     1827.15     35.70 o 
  -3   4   4     3448.10     3388.38     37.15 o 
  -2   4   4     6882.88     6716.72     44.02 o 
  -1   4   4     6511.01     6537.76     37.55 o 
   0   4   4     8947.35     8900.13     51.48 o 
   1   4   4     5443.12     5416.62     32.61 o 
   2   4   4     4274.19     4368.00     54.39 o 
   3   4   4     1816.27     1882.92     33.49 o 
   4   4   4      958.22      963.56     43.08 o 
  -4   5   4       47.08       44.87      6.78 o 
  -3   5   4      478.70      478.94     15.05 o 
  -2   5   4        0.56        0.66      2.19 o 
  -1   5   4      165.41      173.27      5.54 o 
   0   5   4       30.76       31.97      3.37 o 
   1   5   4      121.77      127.03      5.03 o 
   2   5   4      351.71      350.44     11.75 o 
   3   5   4       78.13       99.20     11.46 o 
   4   5   4      142.69      162.13     21.30 o 
  -4   6   4      793.20      814.83     24.20 o 
  -3   6   4     1892.98     1913.49     30.18 o 
  -2   6   4     2054.27     2064.99     23.85 o 
  -1   6   4     6130.08     6194.16     43.36 o 
   0   6   4     3995.69     4043.52     32.64 o 
   1   6   4     6284.28     6220.81     56.97 o 
   2   6   4     3146.09     3242.63     39.87 o 
   3   6   4     2363.96     2475.83     51.52 o 
   4   6   4     1070.54     1011.46     64.88 o 
  -4   7   4       96.90      101.80     10.08 o 
  -3   7   4        4.14        7.47      3.75 o 
  -2   7   4      220.46      228.29      8.78 o 
  -1   7   4        2.16        2.17      3.23 o 
   0   7   4       47.92       52.29      4.63 o 
   1   7   4        9.78       10.80      4.14 o 
   2   7   4      104.22       94.91      7.04 o 
   3   7   4       77.06       79.39     10.40 o 
   4   7   4       39.21       24.37     20.82 o 
  -4   8   4      944.97      965.03     33.37 o 
  -3   8   4     3308.33     3282.54     43.56 o 
  -2   8   4     2214.80     2187.68     28.28 o 
  -1   8   4     7530.41     7486.71     74.32 o 
   0   8   4     2302.27     2328.37     28.01 o 
   1   8   4     5921.82     6005.45     47.87 o 
   2   8   4     1542.30     1574.36     29.29 o 
   3   8   4     1545.78     1600.67     42.11 o 
  -4   9   4        0.16       -6.96      6.96 o 
  -3   9   4       34.42       39.03      5.60 o 
  -2   9   4       32.07       44.55      5.14 o 
  -1   9   4       19.42       15.48      6.00 o 
   0   9   4        0.33       -0.76      3.73 o 
   1   9   4        0.40        4.99      2.94 o 
   2   9   4       14.35       16.45      4.34 o 
   3   9   4        4.04       19.19      8.22 o 
  -3  10   4     1938.35     1986.30     35.56 o 
  -2  10   4     1261.79     1255.29     23.91 o 
  -1  10   4     6071.60     6174.61    202.04 o 
   0  10   4     1892.43     1861.55     27.20 o 
   1  10   4     5009.03     4865.06     47.50 o 
   2  10   4     1314.31     1295.00     27.63 o 
   3  10   4     1452.91     1451.06     56.14 o 
  -3  11   4       11.22       12.45      5.65 o 
  -2  11   4       22.80       25.21      5.54 o 
  -1  11   4        5.04       13.91      7.11 o 
   0  11   4       20.51       17.91      4.22 o 
   1  11   4      107.26      102.10      6.87 o 
   2  11   4        5.43        5.67      4.72 o 
   3  11   4       61.92       37.40     21.35 o 
  -3  12   4     1159.87     1179.65     37.89 o 
  -2  12   4      767.90      773.79     25.44 o 
  -1  12   4     2212.95     2241.57     38.92 o 
   0  12   4      871.59      873.49     23.67 o 
   1  12   4     2259.31     2210.49     36.48 o 
   2  12   4      838.73      827.70     31.56 o 
  -3  13   4       37.09       24.27     20.84 o 
  -2  13   4       66.88       60.39     10.10 o 
  -1  13   4        0.72       -4.86      4.86 o 
   0  13   4        4.47        3.43      4.90 o 
   1  13   4       59.77       51.99      6.98 o 
   2  13   4       26.21       21.92      7.23 o 
  -2  14   4     1003.86     1012.14     33.46 o 
  -1  14   4     1555.03     1518.44     59.99 o 
   0  14   4     1634.04     1569.85     34.84 o 
   1  14   4     1374.06     1303.26     32.57 o 
   2  14   4      852.08      841.45     55.81 o 
  -2  15   4       15.86       12.11     16.15 o 
  -1  15   4        0.92       -0.76      5.99 o 
   0  15   4        3.77        9.05      4.92 o 
   1  15   4       61.79       65.10      8.83 o 
   2  15   4       20.56      -38.27     38.27 o 
  -2  16   4      993.79     1157.11    101.53 o 
  -1  16   4      509.78      511.54     33.41 o 
   0  16   4     1167.50     1142.23     35.34 o 
   1  16   4      474.47      430.56     53.17 o 
  -1  17   4       10.10       42.55     19.13 o 
   0  17   4        3.79        6.83     12.22 o 
  -4   0   5      765.44      788.38     33.89 o 
  -3   0   5     4358.91     4251.19    126.05 o 
  -2   0   5     3290.01     3292.66     76.51 o 
  -1   0   5     6161.43     6617.25     63.68 o 
   0   0   5     6554.39     7107.30     79.76 o 
   1   0   5     3504.90     3206.30    237.46 o 
   2   0   5     5273.57     5354.07     82.23 o 
   3   0   5      888.34      840.43     55.21 o 
  -4   1   5       18.86       19.72      5.69 o 
  -3   1   5        0.77        1.41      3.94 o 
  -2   1   5       55.13       44.36      5.28 o 
  -1   1   5       37.08       32.79      2.76 o 
   0   1   5      292.26      337.62      9.62 o 
   1   1   5       17.56       13.74      2.39 o 
   2   1   5      103.07      118.47      7.46 o 
   3   1   5        2.17        7.93      7.23 o 
  -4   2   5      585.01      594.15     22.02 o 
  -3   2   5     3036.94     3006.79     39.15 o 
  -2   2   5     2948.89     2968.29     33.74 o 
  -1   2   5     6303.75     6330.80    118.48 o 
   0   2   5     6967.31     7563.54    118.01 o 
   1   2   5     3575.08     3422.02    137.93 o 
   2   2   5     4327.57     4428.65     73.03 o 
   3   2   5     1046.64     1052.14     30.28 o 
   4   2   5     1262.65     1002.84     96.73 o 
  -4   3   5        4.54        2.30      5.39 o 
  -3   3   5       74.09       76.20      6.15 o 
  -2   3   5      427.91      437.84     12.65 o 
  -1   3   5      211.12      205.93      6.95 o 
   0   3   5      461.11      505.78     13.37 o 
   1   3   5      398.26      366.34     19.54 o 
   2   3   5       32.92       41.65      6.84 o 
   3   3   5       39.03       45.65      7.94 o 
  -4   4   5      939.44      934.58     27.61 o 
  -3   4   5     2289.98     2193.64     31.75 o 
  -2   4   5     2853.79     2896.14     38.52 o 
  -1   4   5     3931.48     3857.26     41.55 o 
   0   4   5     4390.40     4085.42     75.65 o 
   1   4   5     3863.99     3698.41    143.25 o 
   2   4   5     3218.96     3293.20     69.16 o 
   3   4   5     1341.79     1359.54     35.06 o 
  -4   5   5        7.46        3.97      5.35 o 
  -3   5   5      264.54      268.03     12.10 o 
  -2   5   5        7.52       11.75      3.25 o 
  -1   5   5     1658.33     1683.66     20.68 o 
   0   5   5       80.34       85.76      5.70 o 
   1   5   5      632.75      580.97     24.60 o 
   2   5   5       52.71       47.98      7.55 o 
   3   5   5       25.05       21.45      7.97 o 
  -4   6   5     1211.78     1155.98     34.53 o 
  -3   6   5     1588.94     1578.14     28.86 o 
  -2   6   5     3998.13     3992.65     40.84 o 
  -1   6   5     4880.38     4941.03     48.11 o 
   0   6   5     4559.32     4597.11     39.01 o 
   1   6   5     4103.68     3903.42    103.29 o 
   2   6   5     1743.21     1790.36     32.51 o 
   3   6   5     1709.29     1655.62     46.33 o 
  -4   7   5        4.83        3.16      6.36 o 
  -3   7   5       13.04       18.45      4.74 o 
  -2   7   5      427.99      424.48     15.62 o 
  -1   7   5        6.92        6.13      3.61 o 
   0   7   5      472.82      485.33     12.28 o 
   1   7   5      105.61      101.36      6.64 o 
   2   7   5       30.68       33.15      5.67 o 
   3   7   5       35.83       32.63      9.18 o 
  -4   8   5     1162.31     1115.23     47.23 o 
  -3   8   5      787.04      802.95     22.80 o 
  -2   8   5     2560.50     2525.18     40.55 o 
  -1   8   5     2150.63     2186.23     42.67 o 
   0   8   5     2383.21     2391.00     30.93 o 
   1   8   5     3614.91     3507.13     41.29 o 
   2   8   5     1146.74     1155.99     29.43 o 
   3   8   5     1671.18     1603.75     53.49 o 
  -3   9   5        8.64       11.09      5.31 o 
  -2   9   5       21.17       22.10      6.75 o 
  -1   9   5       91.21       96.96      9.60 o 
   0   9   5        3.92        3.94      3.67 o 
   1   9   5       14.15       14.75      4.11 o 
   2   9   5        1.42        4.54      4.44 o 
   3   9   5        2.97       17.89     10.84 o 
  -3  10   5      491.42      472.43     18.25 o 
  -2  10   5     2177.33     2169.94     37.57 o 
  -1  10   5     2164.14     2285.99     65.46 o 
   0  10   5     2176.36     2179.66     32.03 o 
   1  10   5     2617.65     2628.12     44.09 o 
   2  10   5      714.17      705.59     21.70 o 
   3  10   5     1277.56     1254.59     60.93 o 
  -3  11   5        0.20        8.57     29.09 o 
  -2  11   5       88.23       96.09     10.55 o 
  -1  11   5        7.64        8.46      4.99 o 
   0  11   5      255.85      252.41     11.23 o 
   1  11   5       11.61        9.57      5.07 o 
   2  11   5      105.01       96.11     11.80 o 
  -3  12   5      639.66      575.45     63.55 o 
  -2  12   5     1494.34     1528.72     42.22 o 
  -1  12   5     1279.64     1262.57     31.73 o 
   0  12   5     1335.29     1328.12     28.87 o 
   1  12   5     1581.93     1523.78     38.80 o 
   2  12   5      687.25      662.67     36.75 o 
  -2  13   5      112.32       90.80     15.73 o 
  -1  13   5      105.84      101.56     11.54 o 
   0  13   5      106.96      110.19      9.01 o 
   1  13   5      123.87      112.01     11.46 o 
   2  13   5       21.85       15.83     12.29 o 
  -1  14   5      972.81      999.68     34.54 o 
   0  14   5     1110.51     1113.76     28.40 o 
   1  14   5      831.75      821.63     34.82 o 
   2  14   5      614.93      608.34     72.98 o 
  -1  15   5      100.05      113.76     17.23 o 
   0  15   5      130.78      102.34     12.24 o 
   1  15   5       14.60       23.51     18.12 o 
   0  16   5      556.55      544.52     30.59 o 
  -4   0   6      707.25      708.77     46.87 o 
  -3   0   6     3104.19     3080.52     56.17 o 
  -2   0   6     1843.25     1763.30     42.72 o 
  -1   0   6     7391.30     7698.41    117.14 o 
   0   0   6     1941.31     2162.39     50.18 o 
   1   0   6     5791.77     5288.86    472.55 o 
   2   0   6     1807.62     1733.57     90.23 o 
   3   0   6     1738.87     1706.29     76.20 o 
  -4   1   6       18.29       21.17      8.25 o 
  -3   1   6        0.89       -0.74      4.63 o 
  -2   1   6       41.50       42.74      6.08 o 
  -1   1   6        9.59        1.28      4.64 o 
   0   1   6        1.44        6.30      3.63 o 
   1   1   6        1.75        1.38      4.62 o 
   2   1   6       33.37       40.25      7.44 o 
   3   1   6        7.48       16.29      7.78 o 
  -4   2   6      605.10      598.46     30.86 o 
  -3   2   6     1931.63     1962.64     31.72 o 
  -2   2   6     1165.66     1146.96     24.41 o 
  -1   2   6     5381.26     5243.67    181.14 o 
   0   2   6     2130.32     2334.65     27.98 o 
   1   2   6     4471.21     4214.84    247.11 o 
   2   2   6     1247.29     1260.40     35.49 o 
   3   2   6     1126.37     1112.64     39.78 o 
  -4   3   6       49.13       44.77     10.19 o 
  -3   3   6       72.41       64.49      6.72 o 
  -2   3   6       33.30       29.01      5.35 o 
  -1   3   6        2.05       -3.66      3.66 o 
   0   3   6        1.58        0.69      3.50 o 
   1   3   6      167.55      156.15     10.80 o 
   2   3   6       55.75       44.42      6.44 o 
   3   3   6       98.04       93.64     11.94 o 
  -4   4   6      706.27      614.97     49.72 o 
  -3   4   6     1701.95     1678.46     30.83 o 
  -2   4   6     1924.44     1956.88     39.21 o 
  -1   4   6     2740.40     2835.59     65.29 o 
   0   4   6     1675.71     1679.33     28.28 o 
   1   4   6     2180.68     1903.05    113.85 o 
   2   4   6     1340.42     1267.56     32.95 o 
   3   4   6     1036.99     1082.28     42.73 o 
  -3   5   6       71.01       65.75      8.04 o 
  -2   5   6       65.20       71.73      8.81 o 
  -1   5   6        1.86        0.80      4.43 o 
   0   5   6       27.41       21.92      4.77 o 
   1   5   6       82.73       62.00      6.34 o 
   2   5   6       89.24       87.79      9.75 o 
   3   5   6      130.65      137.39     18.24 o 
  -3   6   6      956.31      921.32     27.15 o 
  -2   6   6     2820.80     2827.33     52.63 o 
  -1   6   6     2869.70     2951.35     50.12 o 
   0   6   6     5471.56     5445.83     56.96 o 
   1   6   6     2873.34     2585.46    118.14 o 
   2   6   6     2298.75     2178.88     46.44 o 
   3   6   6      945.68      837.32     82.40 o 
  -3   7   6       15.36       17.79      6.47 o 
  -2   7   6       56.47       43.60      7.77 o 
  -1   7   6        6.56        8.92      4.28 o 
   0   7   6        9.14       10.97      4.23 o 
   1   7   6      109.78       92.47      8.61 o 
   2   7   6       18.96       20.63      5.20 o 
   3   7   6       56.10       90.04     34.90 o 
  -3   8   6      663.89      645.18     23.55 o 
  -2   8   6     2484.45     2420.14     91.44 o 
  -1   8   6      611.56      681.25     28.79 o 
   0   8   6     2501.33     2525.51     34.39 o 
   1   8   6      600.79      540.65     25.58 o 
   2   8   6     1416.25     1433.91     36.94 o 
   3   8   6      571.39      519.45     69.95 o 
  -3   9   6        1.42        6.58      8.66 o 
  -2   9   6       15.86       30.29      8.31 o 
  -1   9   6        5.82       14.92      6.62 o 
   0   9   6        2.41       -4.40      4.40 o 
   1   9   6        1.91        0.29      5.76 o 
   2   9   6        1.66       -1.06      6.13 o 
  -3  10   6      293.20      291.35     28.12 o 
  -2  10   6     1612.11     1514.63     64.59 o 
  -1  10   6      566.69      615.15     23.49 o 
   0  10   6     2764.92     2730.69     41.68 o 
   1  10   6      636.24      613.57     22.14 o 
   2  10   6     1150.56     1061.72     44.57 o 
  -2  11   6        7.15       10.31      6.55 o 
  -1  11   6        1.65        5.36      5.55 o 
   0  11   6       33.00       32.16      6.55 o 
   1  11   6        1.58       -4.80      8.53 o 
   2  11   6       73.43      110.48     35.96 o 
  -2  12   6     1411.73     1411.58     86.11 o 
  -1  12   6      738.46      785.12     28.56 o 
   0  12   6     1706.39     1680.28     37.64 o 
   1  12   6      707.93      700.02     35.00 o 
  -1  13   6       33.58       41.95     10.04 o 
   0  13   6       32.03       31.71      5.86 o 
   1  13   6       14.63       12.18      8.37 o 
  -1  14   6      625.77      636.70     46.14 o 
   0  14   6      732.36      706.17     30.97 o 
  -4   0   7      933.26      859.19     81.82 o 
  -3   0   7      562.54      520.93     30.90 o 
  -2   0   7     2098.93     2049.59     75.71 o 
  -1   0   7     1943.80     1993.77     48.72 o 
   0   0   7     1676.62     1885.64     47.53 o 
   1   0   7     2663.33     2717.29     63.66 o 
   2   0   7      747.47      764.86     43.93 o 
  -3   1   7        5.72       11.94      5.71 o 
  -2   1   7       78.33       73.25      8.17 o 
  -1   1   7        4.19       -2.48      4.63 o 
   0   1   7      136.46      140.10      9.01 o 
   1   1   7        1.19        9.69      5.72 o 
   2   1   7       14.93       12.13      6.83 o 
  -3   2   7      738.58      728.40     33.11 o 
  -2   2   7     2065.02     2054.68     44.49 o 
  -1   2   7     2084.89     2154.72     37.20 o 
   0   2   7     1961.99     2053.80     33.23 o 
   1   2   7     2433.28     2487.08     54.32 o 
   2   2   7      692.82      687.97     32.27 o 
  -3   3   7       39.20       38.05      7.60 o 
  -2   3   7       99.93       93.95     11.61 o 
  -1   3   7      251.02      254.70     12.79 o 
   0   3   7      205.45      212.74     10.43 o 
   1   3   7       27.70       35.96      6.93 o 
   2   3   7      104.11       85.26     10.30 o 
  -3   4   7      728.91      696.36     30.33 o 
  -2   4   7     1525.01     1539.77     42.53 o 
  -1   4   7     1803.59     1846.76     43.21 o 
   0   4   7     1798.00     1843.82     31.69 o 
   1   4   7     1695.90     1654.55     39.43 o 
   2   4   7      981.03      962.11     34.98 o 
  -3   5   7       47.27       31.84      7.69 o 
  -2   5   7      212.05      219.35     16.91 o 
  -1   5   7      188.01      207.32     11.98 o 
   0   5   7      131.95      145.97     10.19 o 
   1   5   7      331.88      318.27     14.62 o 
   2   5   7        0.30       -2.85      5.95 o 
  -3   6   7     1069.60     1057.37     37.78 o 
  -2   6   7     1072.90     1086.98     34.71 o 
  -1   6   7     1522.08     1596.80     38.44 o 
   0   6   7     1808.88     1817.12     39.62 o 
   1   6   7     1133.90     1097.30     31.14 o 
   2   6   7     1225.48     1114.33     49.32 o 
  -3   7   7       14.79       16.67     15.48 o 
  -2   7   7       78.18       69.35     11.82 o 
  -1   7   7       56.80       54.59      6.76 o 
   0   7   7      284.76      266.69     14.33 o 
   1   7   7       10.21       15.11      5.96 o 
   2   7   7      194.97      132.67     20.75 o 
  -3   8   7      842.00      775.53     39.90 o 
  -2   8   7      740.11      720.42     26.42 o 
  -1   8   7     1284.13     1321.09     43.16 o 
   0   8   7     1503.80     1478.65     33.66 o 
   1   8   7      690.75      603.27     24.85 o 
   2   8   7     1175.58      933.82     53.30 o 
  -3   9   7        1.42        1.63     29.57 o 
  -2   9   7       31.40       23.30      6.76 o 
  -1   9   7       16.86       15.77      6.49 o 
   0   9   7       22.30       10.93      5.83 o 
   1   9   7        2.35        0.28      6.32 o 
   2   9   7        1.17       -6.27      9.94 o 
  -2  10   7      531.62      506.25     33.86 o 
  -1  10   7      978.43     1119.65     34.17 o 
   0  10   7     1171.76     1215.38     34.40 o 
   1  10   7      505.16      442.24     26.94 o 
  -2  11   7       26.80       42.93     15.59 o 
  -1  11   7       10.03       20.73      9.94 o 
   0  11   7       37.88       38.05      7.13 o 
   1  11   7       21.37       -5.43     16.59 o 
  -1  12   7      606.96      673.62     77.98 o 
   0  12   7      643.92      594.80     33.47 o 
   0  13   7        4.03       -1.14     21.39 o 
  -3   0   8      379.15      306.04     51.68 o 
  -2   0   8     1878.01     1970.89     70.23 o 
  -1   0   8      417.62      416.57     36.53 o 
   0   0   8     1854.96     2029.00     59.91 o 
   1   0   8      341.14      331.39     23.49 o 
   2   0   8      842.66      914.65     61.23 o 
  -3   1   8        4.42       -3.21     14.17 o 
  -2   1   8        6.09        5.30      6.71 o 
  -1   1   8        0.13        5.47      5.23 o 
   0   1   8        3.63        3.07      5.63 o 
   1   1   8        4.47       11.10      6.97 o 
   2   1   8       10.02       27.62     13.98 o 
  -3   2   8      355.87      318.77     29.91 o 
  -2   2   8     1487.16     1461.96     42.24 o 
  -1   2   8      672.16      644.42     22.70 o 
   0   2   8     2343.98     2352.24     40.17 o 
   1   2   8      787.42      808.26     27.17 o 
   2   2   8      984.61      999.32     51.29 o 
  -3   3   8       55.30       37.59     14.21 o 
  -2   3   8        0.04        0.29      7.00 o 
  -1   3   8        5.55       16.15      5.43 o 
   0   3   8       23.65       26.05      6.12 o 
   1   3   8       20.97       33.24      6.44 o 
   2   3   8       67.63       59.73     13.85 o 
  -3   4   8      459.46      449.30     44.07 o 
  -2   4   8      983.64      981.72     37.75 o 
  -1   4   8      847.50      837.08     24.77 o 
   0   4   8     1196.26     1233.93     31.78 o 
   1   4   8      818.34      841.82     28.01 o 
   2   4   8      857.41      853.76     83.51 o 
  -2   5   8       34.11       26.91      8.26 o 
  -1   5   8        0.47       -0.01      5.26 o 
   0   5   8       28.36       13.65      6.86 o 
   1   5   8       32.13       36.30      7.68 o 
  -2   6   8      559.40      520.85     31.38 o 
  -1   6   8     1287.27     1274.59     36.68 o 
   0   6   8      701.92      707.10     21.88 o 
   1   6   8      845.14      837.52     34.50 o 
  -2   7   8        4.20       26.49      9.87 o 
  -1   7   8       11.30       21.76      6.59 o 
   0   7   8       17.39       17.36      5.99 o 
   1   7   8        2.43        6.12      9.47 o 
  -2   8   8      254.06      254.66     32.37 o 
  -1   8   8     1208.65     1277.99     42.08 o 
   0   8   8      300.11      296.86     17.23 o 
   1   8   8      991.94      905.14     45.15 o 
  -2   9   8        0.50      -24.90     24.90 o 
  -1   9   8        5.23        9.18     10.40 o 
   0   9   8        7.14       19.31     11.85 o 
   1   9   8        4.71       -2.16     18.32 o 
  -1  10   8     1098.35     1099.31     65.22 o 
   0  10   8      333.89      335.17     30.48 o 
  -1   0   9      707.83      761.41     71.54 o 
   0   0   9      937.14      953.18     57.09 o 
   1   0   9      328.07      324.31     49.32 o 
  -2   1   9        1.02      -21.92     21.92 o 
  -1   1   9       25.97       37.37     15.04 o 
   0   1   9        8.89        0.36     10.07 o 
   1   1   9        0.10      -24.81     24.81 o 
  -2   2   9      449.98      419.12     56.54 o 
  -1   2   9      578.86      546.90     64.28 o 
   0   2   9      740.25      755.97     43.15 o 
  -2   3   9       35.99       29.71     22.11 o 
  -1   3   9       90.08       94.18     27.59 o 
   0   3   9       36.54       33.46     10.61 o 
  -2   4   9      510.61      552.91     65.14 o 
  -1   4   9      739.07      646.51     72.11 o 
   0   4   9      721.53      651.00     40.84 o 
  -1   5   9       74.95       64.71     26.30 o 
   0   5   9       75.20       77.34     18.93 o 
  -1   6   9      386.77      351.04     54.18 o 
   0   6   9      369.78      357.18     37.47 o 
                                                 
